# Supplementary material for: Tomato Genome-Wide Transcriptional Responses to Fusarium Wilt and Tomato Mosaic Virus
Source: PLoS One. 2014 May 7;9(5):e94963. doi: 10.1371/journal.pone.0094963 (PMC4012952; doi:10.1371/journal.pone.0094963)
Supplement: File S2 — Contains the following files: Table S5. Differential expressed pathogen recognition gene (NB-ARC-LRR, RLP, RLK) in tomato-Fol interaction; Table S6. Differential expressed pathogen recognition gene (NB-ARC-LRR, RLP, RLK) in tomato-ToMV interaction. (XLSX) [file pone.0094963.s002.xlsx]

## Sheet: Tomato-Fol
Table S5. Differential expressed pathogen recognition gene (NB-ARC-LRR, RLP, RLK) in tomato-Fol interaction.
ID_gene	Gene expression	Description
Solyc01g108840.2.1	Down-	RLK
Solyc02g030270.1.1	Down-	NBS
Solyc02g032200.2.1	Down-	NBS
Solyc02g071820.2.1	Up-	RLK
Solyc02g072400.1.1	Up-	RLK
Solyc02g080030.1.1	Up-	RLK
Solyc02g081070.2.1	Up-	RLK
Solyc02g089550.2.1	Down-	RLK
Solyc02g092940.2.1	Up-	RLK
Solyc03g005660.2.1	Up-	NBS
Solyc03g019980.1.1	Up-	RLK
Solyc03g062660.2.1	Down-	RLK
Solyc03g083470.2.1	Up-	RLK
Solyc03g096190.1.1	Down-	RLK
Solyc04g005390.1.1	Down-	RLK
Solyc04g005540.2.1	Up-	NBS
Solyc04g007050.2.1	Up-	NBS
Solyc04g007490.2.1	Up-	NBS
Solyc04g008160.1.1	Down-	NBS
Solyc04g008430.1.1	Down-	RLK
Solyc04g009040.2.1	Up-	RLK
Solyc04g009110.1.1	Up-	NBS
Solyc04g009640.2.1	Down-	RLK
Solyc04g015210.2.1	Up-	NBS
Solyc04g015220.2.1	Up-	NBS
Solyc04g039730.2.1	Down-	RLK
Solyc04g051510.1.1	Up-	RLK
Solyc04g054200.2.1	Down-	RLK
Solyc04g064940.2.1	Up-	RLK
Solyc04g078590.2.1	Down-	RLK
Solyc05g007170.2.1	Down-	NBS
Solyc05g007230.2.1	Up-	RLK
Solyc05g018710.1.1	Up-	NBS
Solyc05g043420.1.1	Up-	NBS
Solyc05g050430.1.1	Up-	NBS
Solyc05g054020.1.1	Down-	NBS
Solyc06g048910.1.1	Down-	NBS
Solyc06g050560.2.1	Up-	RLK
Solyc06g062440.2.1	Down-	NBS
Solyc06g064720.1.1	Down-	NBS
Solyc06g068910.2.1	Down-	RLK
Solyc06g071810.1.1	Up-	RLK
Solyc06g074070.2.1	Up-	RLK
Solyc07g005010.2.1	Down-	RLK
Solyc07g018190.2.1	Down-	RLK
Solyc07g049700.1.1	Up-	NBS
Solyc07g052790.1.1	Up-	NBS
Solyc07g053180.2.1	Down-	NBS
Solyc07g054500.2.1	Up-	RLK
Solyc07g055380.1.1	Down-	NBS
Solyc07g065240.1.1	Down-	RLK
Solyc07g065860.2.1	Up-	RLK
Solyc07g066230.2.1	Up-	RLK
Solyc08g005440.2.1	Down-	NBS
Solyc08g006970.2.1	Down-	NBS
Solyc08g061560.2.1	Down-	RLK
Solyc08g074250.1.1	Up-	NBS
Solyc08g081940.2.1	Down-	RLK
Solyc09g007110.2.1	Up-	RLK
Solyc09g015520.2.1	Up-	RLK
Solyc09g030450.2.1	Up-	RLK
Solyc09g055180.2.1	Up-	RLK
Solyc09g064520.2.1	Up-	RLK
Solyc09g092410.2.1	Down-	NBS
Solyc09g098290.2.1	Down-	RLK
Solyc10g008230.1.1	Down-	NBS
Solyc10g051050.1.1	Down-	NBS
Solyc10g054360.1.1	Down-	NBS
Solyc10g054600.1.1	Up-	NBS
Solyc10g085110.1.1	Up-	RLK
Solyc10g085460.1.1	Down-	NBS
Solyc10g085670.1.1	Up-	RLK
Solyc11g006040.1.1	Down-	RLK
Solyc11g006520.1.1	Down-	NBS
Solyc11g007790.1.1	Up-	NBS
Solyc11g010160.1.1	Down-	NBS
Solyc11g017280.1.1	Up-	RLK
Solyc11g020260.1.1	Down-	RLK
Solyc11g071400.1.1	Up-	NBS
Solyc11g071880.1.1	Up-	RLK
Solyc12g008400.1.1	Down-	RLK
Solyc12g008500.1.1	Up-	RLK
Solyc12g014350.1.1	Down-	RLK
Solyc12g038900.1.1	Up-	NBS
Solyc12g044190.1.1	Up-	NBS
Solyc12g044200.1.1	Down-	NBS
Solyc12g056300.1.1	Down-	RLK
Solyc12g056730.1.1	Down-	RLK
Solyc12g096920.1.1	Down-	NBS
Solyc12g097010.1.1	Up-	NBS

## Sheet: Tomato-ToMV
Table S6. Differential expressed pathogen recognition gene (NB-ARC-LRR, RLP, RLK) in tomato-ToMV interaction.
ID_gene	Gene expression	Description
Solyc01g106410.1.1	Up-	NBS
Solyc01g108840.2.1	Up-	RLK
Solyc02g030270.1.1	Down-	NBS
Solyc02g032200.2.1	Down-	NBS
Solyc02g072400.1.1	Up-	RLK
Solyc02g072470.2.1	Up-	RLK
Solyc02g080030.1.1	Up-	RLK
Solyc02g081070.2.1	Up-	RLK
Solyc02g084450.2.1	Down-	NBS
Solyc02g086590.2.1	Up-	RLK
Solyc02g089550.2.1	Up-	RLK
Solyc03g005960.2.1	Up-	RLK
Solyc03g019980.1.1	Up-	RLK
Solyc03g062660.2.1	Down-	RLK
Solyc03g064010.2.1	Up-	RLK
Solyc03g124050.2.1	Down-	RLK
Solyc04g005540.2.1	Up-	NBS
Solyc04g007490.2.1	Up-	NBS
Solyc04g008160.1.1	Down-	NBS
Solyc04g008430.1.1	Up-	RLK
Solyc04g009040.2.1	Up-	RLK
Solyc04g009640.2.1	Down-	RLK
Solyc04g015210.2.1	Up-	NBS
Solyc04g015220.2.1	Up-	NBS
Solyc04g051510.1.1	Up-	RLK
Solyc04g064940.2.1	Up-	RLK
Solyc04g077010.2.1	Up-	RLK
Solyc05g005070.2.1	Up-	RLK
Solyc05g005130.1.1	Up-	NBS
Solyc05g006620.2.1	Up-	NBS
Solyc05g012740.1.1	Up-	NBS
Solyc05g012910.2.1	Down-	NBS
Solyc05g050430.1.1	Up-	NBS
Solyc05g051640.2.1	Up-	RLK
Solyc05g054020.1.1	Down-	NBS
Solyc05g054340.2.1	Up-	NBS
Solyc06g048620.2.1	Up-	RLK
Solyc06g048910.1.1	Down-	NBS
Solyc06g062440.2.1	Down-	NBS
Solyc06g064720.1.1	Down-	NBS
Solyc06g068910.2.1	Down-	RLK
Solyc06g074070.2.1	Up-	RLK
Solyc07g005010.2.1	Down-	RLK
Solyc07g018190.2.1	Down-	RLK
Solyc07g049700.1.1	Up-	NBS
Solyc07g052770.2.1	Up-	NBS
Solyc07g052790.1.1	Down-	NBS
Solyc07g053180.2.1	Down-	NBS
Solyc07g053600.2.1	Up-	RLK
Solyc07g054500.2.1	Up-	RLK
Solyc07g055380.1.1	Down-	NBS
Solyc07g055810.2.1	Up-	RLK
Solyc07g065860.2.1	Down-	RLK
Solyc07g066230.2.1	Up-	RLK
Solyc08g007250.1.1	Up-	NBS
Solyc08g013970.1.1	Up-	NBS
Solyc08g061560.2.1	Down-	RLK
Solyc08g075600.1.1	Up-	RLK
Solyc08g080830.2.1	Up-	RLK
Solyc09g007110.2.1	Up-	RLK
Solyc09g015520.2.1	Up-	RLK
Solyc09g055180.2.1	Up-	RLK
Solyc09g064520.2.1	Up-	RLK
Solyc09g064600.2.1	Up-	NBS
Solyc09g064680.1.1	Down-	NBS
Solyc09g072810.2.1	Up-	RLK
Solyc09g091400.2.1	Up-	RLK
Solyc09g092410.2.1	Down-	NBS
Solyc09g098290.2.1	Down-	RLK
Solyc10g008230.1.1	Up-	NBS
Solyc10g047320.1.1	Up-	NBS
Solyc10g051050.1.1	Down-	NBS
Solyc10g054360.1.1	Down-	NBS
Solyc10g054970.1.1	Up-	NBS
Solyc10g085460.1.1	Down-	NBS
Solyc11g006040.1.1	Down-	RLK
Solyc11g006530.1.1	Down-	NBS
Solyc11g007790.1.1	Up-	NBS
Solyc11g011020.1.1	Up-	RLK
Solyc11g017280.1.1	Up-	RLK
Solyc11g064770.1.1	Up-	NBS
Solyc11g071880.1.1	Up-	RLK
Solyc12g006980.1.1	Up-	NBS
Solyc12g008400.1.1	Up-	RLK
Solyc12g008500.1.1	Up-	RLK
Solyc12g010660.1.1	Down-	NBS
Solyc12g016220.1.1	Up-	NBS
Solyc12g044200.1.1	Down-	NBS
Solyc12g056730.1.1	Down-	RLK
Solyc12g096900.1.1	Down-	NBS
Solyc12g096920.1.1	Up-	NBS
Solyc12g097010.1.1	Up-	NBS
